# Supplementary material for: Heterointerface Engineered Core-Shell Fe2O3@TiO2 for High-Performance Lithium-Ion Storage
Source: Molecules. 2023 Oct 1;28(19):6903. doi: 10.3390/molecules28196903 (PMC10574312; doi:10.3390/molecules28196903)
Supplement: Supplementary file 1 [file molecules-28-06903-s001.zip]

Archive with 1 entries (1 files):
- molecules-2625963-supplementary.pdf
